# Supplementary material for: Broccoli Sprouts Promote Sex-Dependent Cardiometabolic Health and Longevity in Long-Evans Rats
Source: Int J Environ Res Public Health. 2022 Oct 18;19(20):13468. doi: 10.3390/ijerph192013468 (PMC9603818; doi:10.3390/ijerph192013468)
Supplement: Supplementary file 1 [file ijerph-19-13468-s001.zip]

Archive with 1 entries (1 files):
- ijerph-1952020-supplementary.pdf
